# Supplementary material for: The longitudinal and concurrent relationship between caregiver sensitivity and preschool attachment: A systematic review and meta-analysis
Source: PLoS One. 2021 Jan 22;16(1):e0245061. doi: 10.1371/journal.pone.0245061 (PMC7822304; doi:10.1371/journal.pone.0245061)
Supplement: S5 Appendix — (XLSX) [file pone.0245061.s005.xlsx]

## Sheet: Sheet1
Author	Year	Quality_rating	X_Boys	MeanYears_PACS	SES_Type	Study_Type	n_conc_uni	n_conc_mult	n_long	SMD_Con_Uni_SI	V_SMD_Con_Uni_SI	SMD_Con_Uni_SI_SES	V_SMD_Con_Uni_SI_SES	SMD_Con_Uni_OD	V_SMD_Con_Uni_OD	SMD_Con_Uni_OD_SES	V_SMD_Con_Uni_OD_SES	SMD_Con_Multi_SI	V_SMD_Con_Multi_SI	SMD_Con_Multi_SI_childage	V_SMD_Con_Multi_SI_childage	SMD_Con_Multi_OD	V_SMD_Con_Multi_OD	SMD_Con_Multi_OD_childage	V_SMD_Con_Multi_OD_childage	SMD_Long_Uni_SI	V_SMD_Long_Uni_SI	SMD_Long_Uni_OD	V_SMD_Long_Uni_OD	SMD_Long_Multi_SI	V_SMD_Long_Multi_SI	SMD_Long_Multi_OD	V_SMD_Long_Multi_OD
Barnett, Kidwell, & Leung	1998	62.5	44.93	4.6	Low	Clinical/Risk	69			0.16364	0.0596369	0.16364	0.0596369	0.29396	0.179106	0.29396	0.179106
Dexter, Wong, Stacks, Beeghly, & Barnett	2013	62.5	45.95	4.4	Low	Clinical/Risk	74			0.622227	0.0697193	0.622227	0.0697193
Booth & Kelly	2002	81.25	59.6	2.5	High_Middle	Clinical/Risk			69																					0.241555	0.0599302
Bureau, Yurkowski, Schmiedel, Martin, Moss, & Pallanca	2014	66.6667	44.86	3.89	High_Middle	Normative		107										0.507242	0.0414007			0.642963	0.0583553
Bureau, Marin, Yurkowski, Schmiedel, Quen, Moss, et al.	2017	80	44.86	3.89	High_Middle	Normative	107			0.5127	0.0396772	0.5127	0.0396772
Deneault, Bureau, Yurkowski, & Moss	2019	86.6667	42.36	3.91	High_Middle	Normative	144							0.233695	0.0281003	0.233695	0.0281003
De Schipper, Oosterman, & Schuengel	2012	53.3333	37.29	4.75	Low	Clinical/Risk		59										0.1195	0.0670909	0.1195	0.0670909	-0.0576282	0.140803	-0.0576282	0.140803
Dobrova-Krol, Bakermans-Kranenburg, van Ijzendoorn, & Juffer	2010	66.6667	50	4.24	Low	Clinical/Risk		64										0.94103	0.0760192	0.94103	0.0760192	0.667296	0.068993	0.667296	0.068993
Feniger-Schaal & Joels	2018	87.5	62.5	3.94	High_Middle	Clinical/Risk	40			0.680114	0.105865	0.680114	0.105865	0.90525	0.119698	0.90525	0.119698
Fish	2004	68.75	50	4	Low	Clinical/Risk		39	39									0.866155	0.108147	0.866155	0.108147									0.445616	0.101046
Fish	2004	68.75	50	4	Low	Clinical/Risk		43	43									0.353767	0.112829	0.353767	0.112829									0.807656	0.118996
McElwain, Holland, Engle, Wong, & Emery	2015	85.7143	48.44	2.73	High_Middle	Normative		127										0.469858	0.0330984	0.469858	0.0330984
Meins, Bureau, & Fernyhough	2018	75	47.57	4.29	High_Middle	Normative			128																	0.271173	0.0321135
Moss, Bureau, Mongeau, & St-Laurent	2004	66.6667	53.59	3.67	High_Middle	Normative	151			1.16818	0.0358359			1.16788	0.0778094
Moss, Cyr, Dubois-Comtois	2004	81.25	49.17	6	High_Middle	Normative			242																	0.693225	0.0177882	0.741573	0.0327939
Moss, Rousseau, Parent, St-Laurent, & Saintonge	1998	56.25	45.45	6.25	High_Middle	Normative	121			0.531919	0.0348555	0.531919	0.0348555	0.570573	0.0657614	0.570573	0.0657614
Mills-Koonce, Gariepy, Sutton, & Cox	2008	75	51.05	3	High_Middle	Normative		1140	1140									0.480383	0.00379499	0.480383	0.00379499	0.374253	0.00649143	0.374253	0.00649143					0.40873	0.00379499	0.484181	0.00649143
O'Connor, Bureau, McCartney, & Lyons-Ruth	2011	75	48.3	3	High_Middle	Normative	1140			0.31839	0.00369512	0.31839	0.00369512	0.422821	0.00649143	0.422821	0.00649143
Rozga, Hesse, Main, Duschinsky, Beckwith, & Sigman	2018	56.25	76.67	3.92	High_Middle	Clinical/Risk	29			0.971963	0.148036	0.971963	0.148036
Stevenson-Hinde & Shouldice	1995	60	50	4.5	High_Middle	Normative	77		78	0.513001	0.0530198	0.513001	0.0530198	0.931856	0.128972	0.931856	0.128972									0.335743	0.0512695	0.135347	0.123223	0.504455	0.0522498	0.384158	0.124105
Stevenson-Hinde, Chicot, Shouldice, & Hinde	2013	75	52.04	4.5	High_Middle	Normative	98	86		0.763274	0.0433134	0.763274	0.0433134	0.446376	0.0710734	0.446376	0.0710734	0.51792	0.0473406	0.51792	0.0473406	0.186713	0.0756271	0.186713	0.0756271
Pennestri, Gaudreau, Bouvette-Turcot, Moss, Lecompte, Atkinson, et al.	2015	50	45.54	3	High_Middle	Clinical/Risk			159																					-0.0737455	0.0250585	0.170779	0.0337745
Lecompte, Robins, King, Solomonova, Khan, Moss, et al.	2020	68.75	50.93	2.88	High_Middle	Clinical/Risk	161							0.159756	0.0249625	0.159756	0.0249625
